# Supplementary material for: Simiate and the focal adhesion kinase FAK1 cooperate in the regulation of dendritogenesis
Source: Sci Rep. 2022 Jul 4;12:11274. doi: 10.1038/s41598-022-14460-y (PMC9253104; doi:10.1038/s41598-022-14460-y)
Supplement: Supplementary file 2 — Supplementary Information 2. [file 41598_2022_14460_MOESM2_ESM.xlsx]

## Sheet: Development Text
	Supplementary Table 1 - Statistical information for Volumes of FAK and Simiate in Somata
		Volumes in Somata										Volumes FAK1 versus Simiate
		One-way analysis of variance			n	12	N	2-3					ttest	n	12	N	2-3
		Vol FAK1 divs				Vol Simiate divs								Vol. in µm3
		F (7,87)=13.88		P<0.0001		F (7,87)=8.156		P<0.0001
		Barlett's test		**		Barlett's test		***				div	1	3	5	7	10	15	18	22
		Posthoc (Bonferroni)		p		Posthoc (Bonferroni)		p
		1 vs 3	ns	P > 0.05		1 vs 3	ns	P > 0.05
		1 vs 5	ns	P > 0.05		1 vs 5	ns	P > 0.05				Nuclei
		1 vs 7	ns	P > 0.05		1 vs 7	*	P < 0.05				ttest	0.151	0.857	0	0	0.002	0.002	0	0
		1 vs 10	ns	P > 0.05		1 vs 10	*	P < 0.05
		1 vs 15	ns	P > 0.05		1 vs 15	ns	P > 0.05
		1 vs 18	***	P < 0.001		1 vs 18	**	P < 0.01
		1 vs 22	***	P < 0.001		1 vs 22	ns	P > 0.05
		3 vs 5	ns	P > 0.05		3 vs 5	ns	P > 0.05
		3 vs 7	ns	P > 0.05		3 vs 7	ns	P > 0.05
		3 vs 10	ns	P > 0.05		3 vs 10	ns	P > 0.05				Dendrites
		3 vs 15	ns	P > 0.05		3 vs 15	ns	P > 0.05				ttest	0.364	0.756	0.02	0.381	0.605	0.071	0.188	0.887
		3 vs 18	***	P < 0.001		3 vs 18	ns	P > 0.05
		3 vs 22	***	P < 0.001		3 vs 22	ns	P > 0.05
		5 vs 7	ns	P > 0.05		5 vs 7	ns	P > 0.05
		5 vs 10	ns	P > 0.05		5 vs 10	ns	P > 0.05
		5 vs 15	ns	P > 0.05		5 vs 15	ns	P > 0.05
		5 vs 18	***	P < 0.001		5 vs 18	ns	P > 0.05
		5 vs 22	***	P < 0.001		5 vs 22	ns	P > 0.05				Somata
		7 vs 10	ns	P > 0.05		7 vs 10	ns	P > 0.05				ttest	0.157	0.194	0.014	0.018	0.001	0.035	0	0.021
		7 vs 15	ns	P > 0.05		7 vs 15	***	P < 0.001
		7 vs 18	***	P < 0.001		7 vs 18	ns	P > 0.05
		7 vs 22	**	P < 0.01		7 vs 22	**	P < 0.01
		10 vs 15	ns	P > 0.05		10 vs 15	***	P < 0.001
		10 vs 18	***	P < 0.001		10 vs 18	ns	P > 0.05
		10 vs 22	***	P < 0.001		10 vs 22	**	P < 0.01
		15 vs 18	***	P < 0.001		15 vs 18	***	P < 0.001
		15 vs 22	***	P < 0.001		15 vs 22	ns	P > 0.05
		18 vs 22	ns	P > 0.05		18 vs 22	***	P < 0.001

## Sheet: Figure 3
	Supplementary Table 1 - Statistical information for Figure 3
		Volumes in Nuclei		(µm³)											Volumes in Dendrites		(µm³)
		One-way analysis of variance			n	12		N	2-3						One-way analysis of variance			n	8-12		N	2-3
		Vol FAK1 divs		(µm³)		Vol Simiate divs		(µm³)		Vol CoLo divs		(µm³)			Vol FAK1 divs		(µm³)		Vol Simiate divs		(µm³)		Vol CoLo divs		(µm³)
		F (7,87)=26.41		P<0.0001		F (7,87)=18.36		P<0.0001		F (7,87)=19.38		P<0.0001			F (7,71)=34.49		P<0.0001		F (7,71)=16.88		P<0.0001		F (7,71)=21.23		P<0.0001
		Barlett's test		***		Barlett's test		***		Barlett's test		***			Barlett's test		***		Barlett's test		***		Barlett's test		***
		Posthoc (Bonferroni)		p		Posthoc (Bonferroni)		p		Posthoc (Bonferroni)		p			Posthoc (Bonferroni)		p		Posthoc (Bonferroni)		p		Posthoc (Bonferroni)		p
		1 vs 3	***	P < 0.001		1 vs 3	ns	P > 0.05		1 vs 3	**	P < 0.01			1 vs 3	ns	P > 0.05		1 vs 3	ns	P > 0.05		1 vs 3	ns	P > 0.05
		1 vs 5	ns	P > 0.05		1 vs 5	ns	P > 0.05		1 vs 5	ns	P > 0.05			1 vs 5	ns	P > 0.05		1 vs 5	ns	P > 0.05		1 vs 5	ns	P > 0.05
		1 vs 7	ns	P > 0.05		1 vs 7	ns	P > 0.05		1 vs 7	ns	P > 0.05			1 vs 7	ns	P > 0.05		1 vs 7	ns	P > 0.05		1 vs 7	ns	P > 0.05
		1 vs 10	ns	P > 0.05		1 vs 10	*	P < 0.05		1 vs 10	ns	P > 0.05			1 vs 10	ns	P > 0.05		1 vs 10	ns	P > 0.05		1 vs 10	ns	P > 0.05
		1 vs 15	***	P < 0.001		1 vs 15	***	P < 0.001		1 vs 15	***	P < 0.001			1 vs 15	ns	P > 0.05		1 vs 15	***	P < 0.001		1 vs 15	ns	P > 0.05
		1 vs 18	**	P < 0.01		1 vs 18	***	P < 0.001		1 vs 18	***	P < 0.001			1 vs 18	***	P < 0.001		1 vs 18	***	P < 0.001		1 vs 18	***	P < 0.001
		1 vs 22	***	P < 0.001		1 vs 22	***	P < 0.001		1 vs 22	***	P < 0.001			1 vs 22	***	P < 0.001		1 vs 22	***	P < 0.001		1 vs 22	***	P < 0.001
		3 vs 5	***	P < 0.001		3 vs 5	ns	P > 0.05		3 vs 5	***	P < 0.001			3 vs 5	ns	P > 0.05		3 vs 5	ns	P > 0.05		3 vs 5	ns	P > 0.05
		3 vs 7	***	P < 0.001		3 vs 7	ns	P > 0.05		3 vs 7	***	P < 0.001			3 vs 7	ns	P > 0.05		3 vs 7	ns	P > 0.05		3 vs 7	ns	P > 0.05
		3 vs 10	***	P < 0.001		3 vs 10	ns	P > 0.05		3 vs 10	*	P < 0.05			3 vs 10	ns	P > 0.05		3 vs 10	ns	P > 0.05		3 vs 10	ns	P > 0.05
		3 vs 15	ns	P > 0.05		3 vs 15	***	P < 0.001		3 vs 15	ns	P > 0.05			3 vs 15	ns	P > 0.05		3 vs 15	***	P < 0.001		3 vs 15	ns	P > 0.05
		3 vs 18	ns	P > 0.05		3 vs 18	***	P < 0.001		3 vs 18	ns	P > 0.05			3 vs 18	***	P < 0.001		3 vs 18	***	P < 0.001		3 vs 18	***	P < 0.001
		3 vs 22	ns	P > 0.05		3 vs 22	***	P < 0.001		3 vs 22	ns	P > 0.05			3 vs 22	***	P < 0.001		3 vs 22	***	P < 0.001		3 vs 22	***	P < 0.001
		5 vs 7	ns	P > 0.05		5 vs 7	ns	P > 0.05		5 vs 7	ns	P > 0.05			5 vs 7	ns	P > 0.05		5 vs 7	ns	P > 0.05		5 vs 7	ns	P > 0.05
		5 vs 10	ns	P > 0.05		5 vs 10	ns	P > 0.05		5 vs 10	ns	P > 0.05			5 vs 10	ns	P > 0.05		5 vs 10	ns	P > 0.05		5 vs 10	ns	P > 0.05
		5 vs 15	***	P < 0.001		5 vs 15	***	P < 0.001		5 vs 15	***	P < 0.001			5 vs 15	ns	P > 0.05		5 vs 15	*	P < 0.05		5 vs 15	ns	P > 0.05
		5 vs 18	***	P < 0.001		5 vs 18	***	P < 0.001		5 vs 18	***	P < 0.001			5 vs 18	***	P < 0.001		5 vs 18	***	P < 0.001		5 vs 18	***	P < 0.001
		5 vs 22	***	P < 0.001		5 vs 22	***	P < 0.001		5 vs 22	***	P < 0.001			5 vs 22	***	P < 0.001		5 vs 22	***	P < 0.001		5 vs 22	***	P < 0.001
		7 vs 10	ns	P > 0.05		7 vs 10	ns	P > 0.05		7 vs 10	ns	P > 0.05			7 vs 10	ns	P > 0.05		7 vs 10	ns	P > 0.05		7 vs 10	ns	P > 0.05
		7 vs 15	***	P < 0.001		7 vs 15	***	P < 0.001		7 vs 15	***	P < 0.001			7 vs 15	ns	P > 0.05		7 vs 15	ns	P > 0.05		7 vs 15	ns	P > 0.05
		7 vs 18	***	P < 0.001		7 vs 18	***	P < 0.001		7 vs 18	***	P < 0.001			7 vs 18	***	P < 0.001		7 vs 18	**	P < 0.01		7 vs 18	***	P < 0.001
		7 vs 22	***	P < 0.001		7 vs 22	***	P < 0.001		7 vs 22	***	P < 0.001			7 vs 22	***	P < 0.001		7 vs 22	***	P < 0.001		7 vs 22	***	P < 0.001
		10 vs 15	***	P < 0.001		10 vs 15	ns	P > 0.05		10 vs 15	**	P < 0.01			10 vs 15	ns	P > 0.05		10 vs 15	ns	P > 0.05		10 vs 15	ns	P > 0.05
		10 vs 18	**	P < 0.01		10 vs 18	**	P < 0.01		10 vs 18	***	P < 0.001			10 vs 18	***	P < 0.001		10 vs 18	***	P < 0.001		10 vs 18	***	P < 0.001
		10 vs 22	***	P < 0.001		10 vs 22	ns	P > 0.05		10 vs 22	***	P < 0.001			10 vs 22	***	P < 0.001		10 vs 22	***	P < 0.001		10 vs 22	***	P < 0.001
		15 vs 18	ns	P > 0.05		15 vs 18	ns	P > 0.05		15 vs 18	ns	P > 0.05			15 vs 18	***	P < 0.001		15 vs 18	ns	P > 0.05		15 vs 18	***	P < 0.001
		15 vs 22	ns	P > 0.05		15 vs 22	ns	P > 0.05		15 vs 22	ns	P > 0.05			15 vs 22	***	P < 0.001		15 vs 22	*	P < 0.05		15 vs 22	***	P < 0.001
		18 vs 22	ns	P > 0.05		18 vs 22	ns	P > 0.05		18 vs 22	ns	P > 0.05			18 vs 22	ns	P > 0.05		18 vs 22	ns	P > 0.05		18 vs 22	ns	P > 0.05

## Sheet: Figure 4
	Supplementary Table 1 - Statistical information for Figure 4
		Proportions in Nuclei		(µm³/µm³)											Proportions in Dendrites		(µm³/µm)
		One-way analysis of variance			n	12		N	2-3						One-way analysis of variance			n	8-12		N	2-3
		Prop FAK1 divs		(µm³/µm³)		Prop Simiate divs		(µm³/µm³)		Prop CoLo divs		(µm³/µm³)			Prop FAK1 divs		(µm³/µm)		Prop Simiate divs		(µm³/µm)		Prop CoLo divs		(µm³/µm)
		F (7,87)=19.32		P<0.0001		F (7,87)=22.94		P<0.0001		F (7,87)=15.23		P<0.0001			F (7,71)=20.25		P<0.0001		F (7,71)=8.515		P<0.0001		F (7,71)=15.98		P<0.0001
		Barlett's test		***		Barlett's test		**		Barlett's test		***			Barlett's test		***		Barlett's test		***		Barlett's test		***
		Posthoc (Bonferroni)		p		Posthoc (Bonferroni)		p		Posthoc (Bonferroni)		p			Posthoc (Bonferroni)		p		Posthoc (Bonferroni)		p		Posthoc (Bonferroni)		p
		1 vs 3	P < 0.001	***		1 vs 3	ns	P > 0.05		1 vs 3	**	P < 0.01			1 vs 3	ns	P > 0.05		1 vs 3	ns	P > 0.05		1 vs 3	ns	P > 0.05
		1 vs 5	P > 0.05	ns		1 vs 5	ns	P > 0.05		1 vs 5	ns	P > 0.05			1 vs 5	ns	P > 0.05		1 vs 5	ns	P > 0.05		1 vs 5	ns	P > 0.05
		1 vs 7	P > 0.05	ns		1 vs 7	ns	P > 0.05		1 vs 7	ns	P > 0.05			1 vs 7	ns	P > 0.05		1 vs 7	ns	P > 0.05		1 vs 7	ns	P > 0.05
		1 vs 10	P > 0.05	ns		1 vs 10	ns	P > 0.05		1 vs 10	ns	P > 0.05			1 vs 10	ns	P > 0.05		1 vs 10	ns	P > 0.05		1 vs 10	ns	P > 0.05
		1 vs 15	P > 0.05	ns		1 vs 15	***	P < 0.001		1 vs 15	ns	P > 0.05			1 vs 15	ns	P > 0.05		1 vs 15	ns	P > 0.05		1 vs 15	ns	P > 0.05
		1 vs 18	P < 0.01	**		1 vs 18	***	P < 0.001		1 vs 18	**	P < 0.01			1 vs 18	***	P < 0.001		1 vs 18	**	P < 0.01		1 vs 18	***	P < 0.001
		1 vs 22	P < 0.001	***		1 vs 22	***	P < 0.001		1 vs 22	***	P < 0.001			1 vs 22	***	P < 0.001		1 vs 22	***	P < 0.001		1 vs 22	***	P < 0.001
		3 vs 5	P < 0.001	***		3 vs 5	ns	P > 0.05		3 vs 5	***	P < 0.001			3 vs 5	ns	P > 0.05		3 vs 5	ns	P > 0.05		3 vs 5	ns	P > 0.05
		3 vs 7	P < 0.001	***		3 vs 7	ns	P > 0.05		3 vs 7	***	P < 0.001			3 vs 7	ns	P > 0.05		3 vs 7	ns	P > 0.05		3 vs 7	ns	P > 0.05
		3 vs 10	P < 0.001	***		3 vs 10	ns	P > 0.05		3 vs 10	**	P < 0.01			3 vs 10	ns	P > 0.05		3 vs 10	ns	P > 0.05		3 vs 10	ns	P > 0.05
		3 vs 15	P > 0.05	ns		3 vs 15	*	P < 0.05		3 vs 15	ns	P > 0.05			3 vs 15	ns	P > 0.05		3 vs 15	*	P < 0.05		3 vs 15	ns	P > 0.05
		3 vs 18	P > 0.05	ns		3 vs 18	***	P < 0.001		3 vs 18	ns	P > 0.05			3 vs 18	***	P < 0.001		3 vs 18	***	P < 0.001		3 vs 18	***	P < 0.001
		3 vs 22	P > 0.05	ns		3 vs 22	***	P < 0.001		3 vs 22	ns	P > 0.05			3 vs 22	***	P < 0.001		3 vs 22	***	P < 0.001		3 vs 22	***	P < 0.001
		5 vs 7	P > 0.05	ns		5 vs 7	ns	P > 0.05		5 vs 7	ns	P > 0.05			5 vs 7	ns	P > 0.05		5 vs 7	ns	P > 0.05		5 vs 7	ns	P > 0.05
		5 vs 10	P > 0.05	ns		5 vs 10	ns	P > 0.05		5 vs 10	ns	P > 0.05			5 vs 10	ns	P > 0.05		5 vs 10	ns	P > 0.05		5 vs 10	ns	P > 0.05
		5 vs 15	P < 0.01	**		5 vs 15	***	P < 0.001		5 vs 15	*	P < 0.05			5 vs 15	ns	P > 0.05		5 vs 15	ns	P > 0.05		5 vs 15	ns	P > 0.05
		5 vs 18	P < 0.001	***		5 vs 18	***	P < 0.001		5 vs 18	***	P < 0.001			5 vs 18	***	P < 0.001		5 vs 18	ns	P > 0.05		5 vs 18	***	P < 0.001
		5 vs 22	P < 0.001	***		5 vs 22	***	P < 0.001		5 vs 22	***	P < 0.001			5 vs 22	***	P < 0.001		5 vs 22	**	P < 0.01		5 vs 22	***	P < 0.001
		7 vs 10	P > 0.05	ns		7 vs 10	ns	P > 0.05		7 vs 10	ns	P > 0.05			7 vs 10	ns	P > 0.05		7 vs 10	ns	P > 0.05		7 vs 10	ns	P > 0.05
		7 vs 15	P < 0.01	**		7 vs 15	***	P < 0.001		7 vs 15	**	P < 0.01			7 vs 15	ns	P > 0.05		7 vs 15	ns	P > 0.05		7 vs 15	ns	P > 0.05
		7 vs 18	P < 0.001	***		7 vs 18	***	P < 0.001		7 vs 18	***	P < 0.001			7 vs 18	***	P < 0.001		7 vs 18	ns	P > 0.05		7 vs 18	***	P < 0.001
		7 vs 22	P < 0.001	***		7 vs 22	***	P < 0.001		7 vs 22	***	P < 0.001			7 vs 22	***	P < 0.001		7 vs 22	**	P < 0.01		7 vs 22	***	P < 0.001
		10 vs 15	P > 0.05	ns		10 vs 15	ns	P > 0.05		10 vs 15	ns	P > 0.05			10 vs 15	ns	P > 0.05		10 vs 15	ns	P > 0.05		10 vs 15	ns	P > 0.05
		10 vs 18	P < 0.01	**		10 vs 18	***	P < 0.001		10 vs 18	**	P < 0.01			10 vs 18	***	P < 0.001		10 vs 18	*	P < 0.05		10 vs 18	***	P < 0.001
		10 vs 22	P < 0.001	***		10 vs 22	***	P < 0.001		10 vs 22	***	P < 0.001			10 vs 22	***	P < 0.001		10 vs 22	***	P < 0.001		10 vs 22	***	P < 0.001
		15 vs 18	P > 0.05	ns		15 vs 18	ns	P > 0.05		15 vs 18	ns	P > 0.05			15 vs 18	***	P < 0.001		15 vs 18	ns	P > 0.05		15 vs 18	***	P < 0.001
		15 vs 22	P < 0.01	**		15 vs 22	ns	P > 0.05		15 vs 22	*	P < 0.05			15 vs 22	***	P < 0.001		15 vs 22	ns	P > 0.05		15 vs 22	***	P < 0.001
		18 vs 22	P > 0.05	ns		18 vs 22	ns	P > 0.05		18 vs 22	ns	P > 0.05			18 vs 22	ns	P > 0.05		18 vs 22	ns	P > 0.05		18 vs 22	ns	P > 0.05

## Sheet: Figure 8
	Supplementary Table 1 - Statistical information for Figure 8
	Two-way RM ANOVA			Distance	F (3,339, 320,6) = 227.9		P<0,0001		GFP	n=20
				Construct	F (4, 96) = 17.09		P<0,0001		FAK	n=21
									Simiate	n=21
									NLS-Simiate	n=21
									FAK+NLS-Simiate	n=18
									N	3-4
	Newman-Keuls post hoc tests
			GFP	GFP	GFP	GFP	FAK1	FAK1	FAK1	Simiate	Simiate	NLS-Simiate
	Distance		vs.	vs.	vs.	vs.	vs.	vs.	vs.	vs.	vs.	vs.
	µm		FAK1	Simiate	NLS-Simiate	FAK+NLS-Simiate	Simiate	NLS-Simiate	FAK+NLS-Simiate	NLS-Simiate	FAK+NLS-Simiate	FAK+NLS-Simiate
	10		****	ns	ns	ns	*	**	***	ns	ns	ns
	20		****	**	****	**	**	***	***	ns	ns	ns
	30		****	*	****	ns	**	**	****	ns	ns	ns
	40		****	**	***	ns	*	*	***	ns	ns	ns
	50		***	**	***	ns	ns	ns	**	ns	**	**
	60		**	**	***	ns	ns	ns	*	ns	*	*
	70		**	**	***	ns	ns	ns	*	ns	*	ns
	80		**	***	***	****	ns	ns	ns	ns	ns	ns
	90		**	***	**	***	ns	ns	ns	ns	ns	ns
	100		**	***	**	**	ns	ns	ns	ns	ns	ns
	110		**	**	*	*	ns	ns	ns	ns	ns	ns
	120		*	ns	ns	ns	ns	ns	ns	ns	ns	ns
	130		ns	ns	ns	ns	ns	ns	ns	ns	ns	ns
	140		ns	ns	ns	ns	ns	ns	ns	ns	ns	ns
	150		ns	ns	ns	ns	ns	ns	ns	ns	ns	ns
				ns	P > 0.05
				*	P < 0.05
				**	P < 0.01
				***	P < 0.001
				****	P < 0.0001

## Sheet: Figure 9
			Supplementary Table 1 - Statistical information for figure 9F			Supplementary Table 1 - Statistical information for figure 9G
			one way ANOVA number of neurites	p		one way ANOVA dendrite length	p
			F (14, 135) = 29,47, p < 0.0001			F (4, 45) = 68.05, p < 0.0001
			Barlett's test	****		Barlett's test	****
			Posthoc (Fisher‘s)			Posthoc (Holm-Šídák's)
			GFP(p) vs. FAK(p)	****		GFP vs. FAK	***
			GFP(p) vs. Simiate(p)	ns		GFP vs. Simiate	****
			GFP(p) vs. NLS-Simiate(p)	**		GFP vs. NLS-Simiate	ns
			GFP(p) vs. FAK+Simiate(p)	****		GFP vs. FAK+Simiate	***
			GFP(s) vs. FAK(s)	***		FAK vs. Simiate	**
			GFP(s) vs. Simiate(s)	****		FAK vs. NLS-Simiate	ns
			GFP(s) vs. NLS-Simiate(s)	ns		FAK vs. FAK+Simiate	ns
			GFP(s) vs. FAK+Simiate(s)	***		Simiate vs. NLS-Simiate	****
			GFP(t) vs. FAK(t)	ns		Simiate vs. FAK+Simiate	**
			GFP(t) vs. Simiate(t)	ns		NLS-Simiate vs. FAK+Simiate	ns
			GFP(t) vs. NLS-Simiate(t)	ns
			GFP(t) vs. FAK+Simiate(t)	ns
			FAK(p) vs. Simiate(p)	****
			FAK(p) vs. NLS-Simiate(p)	**
			FAK(p) vs. FAK+Simiate(p)	ns
			Simiate(p) vs. NLS-Simiate(p)	**
			Simiate(p) vs. FAK+Simiate(p)	****
			NLS-Simiate(p) vs. FAK+Simiate(p)	**
				n			n
			GFP	n=10		GFP	n=10
			FAK	n=10		FAK	n=10
			Simiate	n=10		Simiate	n=10
			NLS-Simiate	n=10		NLS-Simiate	n=10
			FAK+NLS-Simiate	n=10		FAK+NLS-Simiate	n=10
			N	2		N	2
			(p): Primary dendrites
			(s): Secondary dendrites
			(t): Tertiary dendrites
						ns	P > 0.05
						*	P < 0.05
						**	P < 0.01
						***	P < 0.001
						****	P < 0.0001

## Sheet: Figure 10 PrimDen
	Supplementary Table 1 - Statistical information for Figure 10 - Primary Dendrites
	Two-way RM ANOVA			Distance	F (2,306, 145,3) = 293,0		P<0,0001
				Construct	F (4, 63) = 35,12		P<0,0001
				n	12-14
				N	3-4
	Newman-Keuls post hoc tests
			GFP	GFP	GFP	GFP	FAK1	FAK1	FAK1	Simiate	Simiate	NLS-Simiate
	Distance		vs.	vs.	vs.	vs.	vs.	vs.	vs.	vs.	vs.	vs.
	µm		FAK1	Simiate	NLS-Simiate	FAK+NLS-Simiate	Simiate	NLS-Simiate	FAK+NLS-Simiate	NLS-Simiate	FAK+NLS-Simiate	FAK+NLS-Simiate
	10		****	**	****	**	****	***	****	***	ns	*
	20		****	ns	****	ns	****	***	****	***	ns	**
	30		***	ns	****	ns	***	*	***	***	ns	****
	40		***	ns	**	ns	**	*	**	*	ns	**
	50		**	ns	***	ns	*	ns	**	*	*	***
	60		**	**	**	ns	ns	ns	**	ns	**	**
	70		**	ns	ns	ns	ns	ns	**	ns	ns	ns
	80		*	ns	ns	ns	ns	ns	*	ns	ns	ns
	90		ns	ns	ns	ns	ns	ns	ns	ns	ns	ns
	100		ns	ns	ns	ns	ns	ns	ns	ns	ns	ns
	110		ns	ns	ns	ns	ns	ns	ns	ns	ns	ns
	120		ns	ns	ns	ns	ns	ns	ns	ns	ns	ns
	130		ns	ns	ns	ns	ns	ns	ns	ns	ns	ns
	140		ns	ns	ns	ns	ns	ns	ns	ns	ns	ns
	150		ns	ns	ns	ns	ns	ns	ns	ns	ns	ns
			ns	P > 0.05
			*	P < 0.05
			**	P < 0.01
			***	P < 0.001
			****	P < 0.0001

## Sheet: Figure 10 SecDen
	Supplementary Table 1 - Statistical information for Figure 10 - Secondary Dendrites
	Two-way RM ANOVA			Distance	F (4,940, 301,3) = 31.41		P<0,0001
				Construct	F (4, 61) = 13.29		P<0,0001
				n	12-14
				N	3-4
	Newman-Keuls post hoc tests
			GFP	GFP	GFP	GFP	FAK1	FAK1	FAK1	Simiate	Simiate	NLS-Simiate
	Distance		vs.	vs.	vs.	vs.	vs.	vs.	vs.	vs.	vs.	vs.
	µm		FAK1	Simiate	NLS-Simiate	FAK+NLS-Simiate	Simiate	NLS-Simiate	FAK+NLS-Simiate	NLS-Simiate	FAK+NLS-Simiate	FAK+NLS-Simiate
	10		ns	ns	ns	ns	ns	ns	ns	ns	ns	ns
	20		*	ns	ns	**	ns	*	ns	ns	ns	**
	30		**	ns	ns	ns	ns	***	*	ns	ns	ns
	40		**	ns	ns	ns	ns	**	*	ns	ns	ns
	50		*	ns	ns	ns	ns	**	*	ns	ns	ns
	60		ns	ns	ns	ns	ns	ns	ns	ns	ns	ns
	70		ns	ns	ns	ns	ns	*	ns	ns	ns	ns
	80		ns	ns	ns	ns	ns	ns	ns	ns	ns	ns
	90		**	****	ns	*	*	*	ns	***	**	ns
	100		*	ns	ns	ns	ns	*	ns	ns	ns	ns
	110		ns	ns	ns	ns	ns	ns	ns	ns	ns	ns
	120		ns	ns	ns	ns	ns	ns	ns	ns	ns	ns
	130		ns	ns	ns	ns	ns	ns	ns	ns	ns	ns
	140		ns	ns	ns	ns	ns	ns	ns	ns	ns	ns
	150		ns	ns	ns	ns	ns	ns	ns	ns	ns	ns
			ns	P > 0.05
			*	P < 0.05
			**	P < 0.01
			***	P < 0.001
			****	P < 0.0001

## Sheet: Figure 10 TertDen
	Supplementary Table 1 - Statistical information for Figure 10 - Tertiary Dendrites
	Two-way RM ANOVA			Distance	F (5.762, 357.2) = 5.818		P<0,0001
				Construct	F (4, 62) = 4.840		P=0.0018
				n	12-14
				N	3-4
	Newman-Keuls post hoc tests
			GFP	GFP	GFP	GFP	FAK1	FAK1	FAK1	Simiate	Simiate	NLS-Simiate
	Distance		vs.	vs.	vs.	vs.	vs.	vs.	vs.	vs.	vs.	vs.
	µm		FAK1	Simiate	NLS-Simiate	FAK+NLS-Simiate	Simiate	NLS-Simiate	FAK+NLS-Simiate	NLS-Simiate	FAK+NLS-Simiate	FAK+NLS-Simiate
	10		ns	ns	ns	ns	ns	ns	ns	ns	ns	ns
	20		ns	*	ns	ns	*	ns	ns	*	ns	ns
	30		ns	*	ns	ns	*	ns	ns	*	*	ns
	40		ns	ns	ns	ns	ns	ns	ns	ns	ns	ns
	50		ns	ns	ns	ns	ns	ns	ns	ns	ns	ns
	60		ns	ns	ns	ns	ns	ns	ns	ns	ns	ns
	70		ns	ns	ns	ns	ns	ns	ns	ns	ns	ns
	80		ns	ns	ns	ns	ns	ns	ns	ns	ns	ns
	90		*	ns	ns	*	*	ns	ns	ns	ns	ns
	100		*	ns	ns	ns	ns	ns	ns	ns	ns	ns
	110		ns	ns	ns	ns	ns	ns	ns	ns	ns	ns
	120		ns	ns	ns	ns	ns	ns	ns	ns	ns	ns
	130		ns	ns	ns	ns	ns	ns	ns	ns	ns	ns
	140		ns	ns	ns	ns	ns	ns	ns	ns	ns	ns
	150		ns	ns	ns	ns	ns	ns	ns	ns	ns	ns
			ns	P > 0.05
			*	P < 0.05
			**	P < 0.01
			***	P < 0.001
			****	P < 0.0001

## Sheet: Figures 11 +12
			Supplementary Table 1 - Statistical information for figure 11 F,G
			Figure 11F			Figure 11G
			one-way ANOVA			one-way ANOVA
			Total RNAP2			Colo RNAP2
			F (4, 38) = 29.16, p < 0.0001	P value		F (4, 38) = 85.40, p < 0.0001	P value
			Barlett's test	ns		Barlett's test	****
			GFP vs. GFP-FAK1	****		GFP vs. GFP-FAK1	ns
			GFP vs. GFP-Simiate	ns		GFP vs. GFP-Simiate	ns
			GFP vs. GFP-NLS-Simiate	****		GFP vs. GFP-NLS-Simiate	****
			GFP vs. GFP-FAK1+GFP-NLS-Simiate	***		GFP vs. GFP-FAK1+GFP-NLS-Simiate	***
			Total HK			Colo HK
			F (4, 38) = 4.032, p = 0.0080	P value		F (4, 38) = 92.08, p < 0.0001	P value
			Barlett's test	**		Barlett's test	****
			GFP vs. GFP-FAK1	ns		GFP vs. GFP-FAK1	ns
			GFP vs. GFP-Simiate	*		GFP vs. GFP-Simiate	ns
			GFP vs. GFP-NLS-Simiate	ns		GFP vs. GFP-NLS-Simiate	***
			GFP vs. GFP-FAK1+GFP-NLS-Simiate	**		GFP vs. GFP-FAK1+GFP-NLS-Simiate	****
			GFP	n=8		GFP	n=8
			FAK1	n=8		FAK1	n=8
			Simiate	n=8		Simiate	n=8
			NLS-Simiate	n=11		NLS-Simiate	n=11
			FAK1+NLS-Simiate	n=8		FAK1+NLS-Simiate	n=8
			N	3		N	3
			Supplementary Table 1 - Statistical information for figure 12 F,G
			Figure 12F			Figure 12G
			one-way ANOVA			one-way ANOVA
			Total hnRNP			Colo hnRNP
			F (4, 34) = 1.899, p = 0.1332	P value		F (4, 34) = 22.86, p < 0.0001	P value
			Barlett's test	ns		Barlett's test	****
			GFP vs. GFP-FAK1	ns		GFP vs. GFP-FAK1	ns
			GFP vs. GFP-Simiate	ns		GFP vs. GFP-Simiate	****
			GFP vs. GFP-NLS-Simiate	*		GFP vs. GFP-NLS-Simiate	****
			GFP vs. GFP-FAK1+GFP-NLS-Simiate	ns		GFP vs. GFP-FAK1+GFP-NLS-Simiate	****
			Total RNA			Colo RNA
			F (4, 34) = 5,335, p = 0.0019	P value		F (4, 34) = 17.11, p < 0.0001	P value
			Barlett's test	ns		Barlett's test	**
			GFP vs. GFP-FAK1	**		GFP vs. GFP-FAK1	*
			GFP vs. GFP-Simiate	ns		GFP vs. GFP-Simiate	****
			GFP vs. GFP-NLS-Simiate	ns		GFP vs. GFP-NLS-Simiate	****
			GFP vs. GFP-FAK1+GFP-NLS-Simiate	ns		GFP vs. GFP-FAK1+GFP-NLS-Simiate	***
			GFP	n=8		GFP	n=8
			FAK1	n=7		FAK1	n=7
			Simiate	n=8		Simiate	n=8
			NLS-Simiate	n=8		NLS-Simiate	n=8
			FAK1+NLS-Simiate	n=8		FAK1+NLS-Simiate	n=8
			N	3		N	3
						ns	P > 0.05
						*	P < 0.05
						**	P < 0.01
						***	P < 0.001
						****	P < 0.0001

## Sheet: Figure 13
			Supplementary Table 1 - Statistical information for figure 13
			Simiate & FAK in the nucleus
			Simiate & FAK1					Simiate & hnRNPs						FAK1 & HC/RNP2						RNA & Simiate & FAK
			NGF vs mock					NGF vs mock						NGF vs mock						NGF vs mock
			Vol Simiate	Vol FAK1	Vol CoLo			Vol hnRNPs	Vol HetChrom	CoLo SimhR	CoLo SimHC			Vol RNP2	Vol HetChrom	CoLo FR2	CoLo FHC
																				Vol RNA	CoLo RF	CoLo RM	CoCoLo
		ttest	0.100748	0.0234425	0.292044			0.389812	0.0245092	0.42518	0.183088			0.00140951	0.00033545	0.00248078	0.000737713			0.0858537	0.679463	0.897871	0.577411
		n	8	8	8			8	8	8	8			8	8	8	8			8	8	8	8
		N	2	2	2			2	2	2	2			2	2	2	2			2	2	2	2
			Simiate & FAK in nucleoli											pro Vol Nucleoli
			Nucleoli					Simiate & FAK1						Simiate & FAK1
			NGF vs mock					NGF vs mock						NGF vs mock
			Vol Nucleoli	Nucleoli n				CoLo NFAK1	CoLo NSim	CoCoLo				CoLo NFAK1	CoLo NSim	CoCoLo
		ttest	0.000473039	0.0460835				0.00693264	0.0324151	0.0505845				0.983357	0.325394	0.605593
		n	8	8				8	8	8				8	8	8
		N	2	2				2	2	2				2	2	2
			Simiate & FAK in dendritic growth cones
			NGF vs mock
			Vol Simiate	Vol FAK1	Vol CoLo
		ttest	2.16691e-08	0.00602141	0.00020478
		n	8	8	8
		N	2	2	2
